# Supplementary material for: Detection of amitraz resistance and reduced treatment efficacy in the Varroa Mite, Varroa destructor, within commercial beekeeping operations
Source: PLoS One. 2020 Jan 17;15(1):e0227264. doi: 10.1371/journal.pone.0227264 (PMC6968863; doi:10.1371/journal.pone.0227264)
Supplement: S1 Table — (XLSX) [file pone.0227264.s001.xlsx]

## Sheet: Raw
Apiary	Colony	Drop	Wash	Total	Bees	Efficacy	Mites/100 bees	LC50	RR
A2	1	14	4	18	323	77.7778	5.57276	0.0313004	3.91255
A2	2	21	0	21	373	100	5.63003	0.0313004	3.91255
A2	4	7	0	7	254	100	2.75591	0.0313004	3.91255
A2	5	34	0	34	332	100	10.241	0.0313004	3.91255
A2	6	52	0	52	514	100	10.1167	0.0313004	3.91255
A2	7	25	2	27	367	92.5926	7.35695	0.0313004	3.91255
A2	8	22	4	26	437	84.6154	5.94966	0.0313004	3.91255
A2	9	35	3	38	246	92.1053	15.4472	0.0313004	3.91255
A3	1b	24	2	26	369	92.3077	7.04607	0.0535844	6.69804
A3	2b	12	1	13	346	92.3077	3.75723	0.0535844	6.69804
A3	3b	9	1	10	406	90	2.46305	0.0535844	6.69804
A3	5b	4	2	6	391	66.6667	1.53453	0.0535844	6.69804
A3	6b	7	0	7	276	100	2.53623	0.0535844	6.69804
A3	7b	33	1	34	289	97.0588	11.7647	0.0535844	6.69804
A3	8b	4	2	6	383	66.6667	1.56658	0.0535844	6.69804
A3	9b	4	0	4	281	100	1.42349	0.0535844	6.69804
A4	1	19	0	19	285	100	6.66667	0.0211271	2.64089
A4	2	8	0	8	334	100	2.39521	0.0211271	2.64089
A4	3	12	0	12	285	100	4.21053	0.0211271	2.64089
A4	4	6	0	6	299	100	2.00669	0.0211271	2.64089
A4	5	24	2	26	300	92.3077	8.66667	0.0211271	2.64089
A4	6	8	1	9	297	88.8889	3.0303	0.0211271	2.64089
A4	7	13	0	13	295	100	4.40678	0.0211271	2.64089
A4	8	6	0	6	307	100	1.9544	0.0211271	2.64089
B	1	27	3	30	533	90	5.62852	0.180379	22.5474
B	2	6	4	10	355	60	2.8169	0.180379	22.5474
B	3	10	2	12	453	83.3333	2.64901	0.180379	22.5474
B	4	60	154	214	406	28.0374	52.7094	0.180379	22.5474
B	5	12	5	17	416	70.5882	4.08654	0.180379	22.5474
B	6	69	2	71	452	97.1831	15.708	0.180379	22.5474
B	7	8	8	16	494	50	3.23887	0.180379	22.5474
B	8	13	7	20	423	65	4.72813	0.180379	22.5474
C	1	19	3	22	317	86.3636	6.94006	0.0765468	9.56835
C	2	4	0	4	375	100	1.06667	0.0765468	9.56835
C	3	2	0	2	330	100	0.606061	0.0765468	9.56835
C	4	4	3	7	349	57.1429	2.00573	0.0765468	9.56835
C	5	0	0	0	312		0	0.0765468	9.56835
C	6	6	1	7	353	85.7143	1.983	0.0765468	9.56835
C	7	3	4	7	376	42.8571	1.8617	0.0765468	9.56835
C	8	5	2	7	353	71.4286	1.983	0.0765468	9.56835
D2	1	4	1	5	376	80	1.32979	0.0629044	7.86305
D2	2	1	1	2	272	50	0.735294	0.0629044	7.86305
D2	3	8	0	8	245	100	3.26531	0.0629044	7.86305
D2	4	3	0	3	321	100	0.934579	0.0629044	7.86305
D2	6	1	0	1	368	100	0.271739	0.0629044	7.86305
D2	7	1	0	1	263	100	0.380228	0.0629044	7.86305
D3	1	5	0	5	218	100	2.29358	0.04869	6.08625
D3	2	4	0	4	271	100	1.47601	0.04869	6.08625
D3	3	1	1	2	214	50	0.934579	0.04869	6.08625
D3	4	1	0	1	305	100	0.327869	0.04869	6.08625
D3	5	4	1	5	317	80	1.57729	0.04869	6.08625
D3	6	6	0	6	231	100	2.5974	0.04869	6.08625
D3	8	26	8	34	282	76.4706	12.0567	0.04869	6.08625
Lab	1	12	0	12	463	100	2.59179	0.00814573	1.01822
Lab	1	41	1	42	385	97.619	10.9091	0.00814573	1.01822
Lab	1	24	0	24	339	100	7.07965	0.00814573	1.01822
Lab	1	58	1	59	467	98.3051	12.6338	0.00814573	1.01822
Lab	1	30	1	31	475	96.7742	6.52632	0.00814573	1.01822
Lab	1	27	1	28	716	96.4286	3.91061	0.00814573	1.01822
Lab	1	39	0	39	442	100	8.82353	0.00814573	1.01822
Lab	1	22	0	22	397	100	5.54156	0.00814573	1.01822
Lab	1	54	0	54	461	100	11.7137	0.00814573	1.01822
Lab	1	6	0	6	407	100	1.4742	0.00814573	1.01822

## Sheet: Summary
	Efficacy		Infestation		Sensitivity
Operation	Avg	SEM	Avg	SEM	LC50	Low	High	Slope	RR
Lab	98.9127	0.46999	7.12043	1.22151	0.00814573	0.00671166	0.00988599	3.9	1
A1					0.0138934	0.0106412	0.0171076	2.2	1.70561
A2	93.3864	2.98146	7.88377	1.39182	0.0313004	0.021747	0.0450516	1.8	3.84255
A3	88.1259	4.85738	4.01149	1.2871	0.0535844	0.0372263	0.0771298	3.1	6.57821
A4	97.6496	1.57226	4.16715	0.85093	0.0211271	0.0174438	0.0255882	2.3	2.59364
B	68.0178	7.98601	11.4457	6.08448	0.180379	0.0825321	0.394229	0.8	22.144
C	77.6438	8.17924	2.05578	0.746578	0.0765468	0.0424053	0.138177	1.5	9.39717
D1					0.106107	0.0848157	0.132745	1.4	13.0261
D2	88.3333	8.33333	0.988133	0.41485	0.0629044	0.0491621	0.0804889	2.2	7.72238
D3	86.6387	7.24397	2.65793	1.37907	0.04869	0.0358492	0.0661292	2	5.97737
D4	100	0	0.121244	0.0877199
E					0.0261006	0.020603	0.0330651	2.2	3.2042
F					0.0137426	0.00758333	0.0249041	1.8	1.6871

## Sheet: Efficacy Time Line
	Apivar		Control
Time	Avg	SEM	Avg	SEM
30	8.60506	2.6958	0	0
60	45.6542	5.35733	0.625	0.625
90	70.7644	10.1646	1.33929	0.823174
120	80.9797	8.49284	1.96429	1.27526
150	92.352	1.69384	2.96429	1.28224
180	98.9127	0.46999	2.96429	1.28224
